# Supplementary material for: TGF-β from the Porcine Intestinal Cell Line IPEC-J2 Induced by Porcine Circovirus 2 Increases the Frequency of Treg Cells via the Activation of ERK (in CD4+ T Cells) and NF-κB (in IPEC-J2)
Source: Viruses. 2022 Nov 8;14(11):2466. doi: 10.3390/v14112466 (PMC9698303; doi:10.3390/v14112466)
Supplement: Supplementary file 1 [file viruses-14-02466-s001.zip]

Archive with 1 entries (1 files):
- viruses-1991502-supplementary.pdf
